# Supplementary material for: A Complete and Low-Cost Cardiac Optical Mapping System in Translational Animal Models
Source: Front Physiol. 2021 Aug 20;12:696270. doi: 10.3389/fphys.2021.696270 (PMC8417781; doi:10.3389/fphys.2021.696270)
Supplement: Supplementary file 4 [file Data_Sheet_1.ZIP]

Archive with 20 entries (19 files):
- Software/
- __MACOSX/._Software
- Software/OpticalMapProcess1.m
- __MACOSX/Software/._OpticalMapProcess1.m
- Software/Camera_IDS_UI3360CPNIR.dll
- __MACOSX/Software/._Camera_IDS_UI3360CPNIR.dll
- Software/OpticalMapProcess5.m
- __MACOSX/Software/._OpticalMapProcess5.m
- Software/OpticalMapProcess2.m
- __MACOSX/Software/._OpticalMapProcess2.m
- Software/OMSystem_v1.c
- __MACOSX/Software/._OMSystem_v1.c
- Software/uEyeDotNet.dll
- __MACOSX/Software/._uEyeDotNet.dll
- Software/OpticalMapProcess3.m
- __MACOSX/Software/._OpticalMapProcess3.m
- Software/Camera_IDS_UI3360CPNIR.rar
- __MACOSX/Software/._Camera_IDS_UI3360CPNIR.rar
- Software/OpticalMapProcess4.m
- __MACOSX/Software/._OpticalMapProcess4.m
