# Supplementary material for: A Complete and Low-Cost Cardiac Optical Mapping System in Translational Animal Models
Source: Front Physiol. 2021 Aug 20;12:696270. doi: 10.3389/fphys.2021.696270 (PMC8417781; doi:10.3389/fphys.2021.696270)
Supplement: Supplementary file 4 [file Data_Sheet_1.ZIP › Software/OpticalMapProcess1.m]

% Read image file data into imageStack 3D matrix

clear imageStack
clc;

n = 1500; % number of frames
nrows = 300; % number of vertical pixels
ncols = 240; % number of horizontal pixels
imageStack = double(zeros(nrows,ncols,n));

filename = 'frame'; % file name
for c = 1:n
    imageStack(:,:,c) = rot90(double(imread([filename num2str(c-1) '.png'])));
    c
end
