# Supplementary material for: A Complete and Low-Cost Cardiac Optical Mapping System in Translational Animal Models
Source: Front Physiol. 2021 Aug 20;12:696270. doi: 10.3389/fphys.2021.696270 (PMC8417781; doi:10.3389/fphys.2021.696270)
Supplement: Supplementary file 4 [file Data_Sheet_1.ZIP › Software/OpticalMapProcess5.m]

% Show voltage or calcium movie

fh = figure;

imh = imshow(BW.*movieSequence(:,:,1), 'Colormap', hot);
truesize(fh,[300 300]);

for fr = 1:1:n
    set(imh,'CData',BW.*movieSequence(:,:,fr)); drawnow();
    title('Optical Mapping')
    pause(0.04);
end
