# Supplementary material for: A Complete and Low-Cost Cardiac Optical Mapping System in Translational Animal Models
Source: Front Physiol. 2021 Aug 20;12:696270. doi: 10.3389/fphys.2021.696270 (PMC8417781; doi:10.3389/fphys.2021.696270)
Supplement: Supplementary file 4 [file Data_Sheet_1.ZIP › Software/OpticalMapProcess2.m]

% Look at signals

figure;

imshow((imageStack(:,:,1)-min(min(imageStack(:,:,1))))./max(max(imageStack(:,:,1))));
axis equal
hold on;

frameperiod = 2.0;  % camera frame period (ms)

% number of traces to show
ntraces = 7;   % max of 7
tracecolor = ['b','r','g','c','m','y','k'];

roi = 12;

% select areas on heart tissue
for c = 1:ntraces
    [x,y] = ginput(1);
    row(c) = round(y);
    col(c) = round(x);
    plot([col(c), col(c)+roi-1], [row(c), row(c)], [tracecolor(c)]);
    plot([col(c)+roi-1, col(c)+roi-1], [row(c), row(c)+roi-1], [tracecolor(c)]);
    plot([col(c)+roi-1, col(c)], [row(c)+roi-1, row(c)+roi-1], [tracecolor(c)]);
    plot([col(c), col(c)], [row(c)+roi-1, row(c)], [tracecolor(c)]);
end

for c = 1:ntraces
    area = imageStack(row(c):row(c)+roi-1,col(c):col(c)+roi-1,:);
    trace = mean(mean(area));
    trace = reshape(trace,1,n);

    T = 0:frameperiod:(n-1)*frameperiod;
    figure;
    plot(T, trace, [tracecolor(c)]); xlim([0 T(end)]);
end
