# Supplementary material for: A Complete and Low-Cost Cardiac Optical Mapping System in Translational Animal Models
Source: Front Physiol. 2021 Aug 20;12:696270. doi: 10.3389/fphys.2021.696270 (PMC8417781; doi:10.3389/fphys.2021.696270)
Supplement: Supplementary file 4 [file Data_Sheet_1.ZIP › Software/OMSystem_v1.c]

#include "simpletools.h" 

#define DB0 0
#define DB7 7
#define RXF 8
#define RD 9
#define TXE 10
#define WR 11

#define SCK 12
#define SDI 13
#define CS1 14
#define CS2 15

#define LightSW 16

#define StimSW0 17
#define StimSW1 18

volatile T;
volatile int dT;
volatile int flag = 1;
volatile int stimState = 0; // electric stimulator state: OFF=0, ON=1
int *cogID;

// function prototypes
void EStimulate();
void DAC(int DAC_Select, int value, int clockLine, int dataLine, int selectLine);

int main() 
{
  char dataIn[5];  // byte array to hold data comming from PC

  //-------------------------------------------------------------------------
  set_directions(DB7,DB0,0b00000000);  // input byte from UM245R
  set_direction(RXF,0);  // input, RXF
  set_direction(RD,1);  // output, RD
  set_direction(TXE,0);  // input, TXE
  set_direction(WR,1);  // output, WR
  set_output(RD,1);  // initialize RD
  set_output(WR,0);  // initialize WR
  //-------------------------------------------------------------------------
  set_direction(SCK,1);  // output, SCK
  set_direction(SDI,1);  // output, SDI
  set_direction(CS1,1);  // output, chip-select 1 
  set_direction(CS2,1);  // output, chip-select 2 
  set_direction(LightSW,1);  // output, light switch
  set_directions(StimSW1,StimSW0,0b11);  // output, stimulator
  set_output(SCK,0);  // initialize SCK
  set_output(SDI,0);  // initialize SDI
  set_output(CS1,1);  // initialize chip-select 1
  set_output(CS2,1);  // initialize chip-select 2
  set_output(LightSW,0);  // initialize light switch
  set_outputs(StimSW1,StimSW0,0b00);  // intialize stimulator
  //-------------------------------------------------------------------------  
  DAC(0,0,SCK,SDI,CS1);  // initialize DAC to 0
  DAC(1,0,SCK,SDI,CS1);  // initialize DAC to 0
  DAC(0,0,SCK,SDI,CS2);  // initialize DAC to 0
  DAC(1,0,SCK,SDI,CS2);  // initialize DAC to 0
  
  T = CLKFREQ; // default period of 1000 ms
  dT = CLKFREQ/1000; // default pulse-width of 1 ms
  unsigned int Tvalue = 0;

  while(1)
  {
    for(int n=0; n<5; n++)
    {
      while(input(RXF)!=0){}  // wait until data is received from PC
      set_output(RD,0);
      dataIn[n] = get_states(DB7,DB0);  // read and store data byte
      set_output(RD,1);
    }
    
    int DACvalue = 0;
    switch(dataIn[0]) {
      case 1:
        DACvalue = dataIn[3] + dataIn[4]*256;
        // Chip select: dataIn[1] = 0 ==> CS1
        //              dataIn[1] = 1 ==> CS2
        DAC(dataIn[2],DACvalue,SCK,SDI,dataIn[1]+CS1);
        break;
        
      case 2:
        set_output(LightSW,dataIn[1]);
        break;

      case 3:
        Tvalue = dataIn[3] + dataIn[4]*256;
        if (stimState==1)
        {
          flag = 0;
          while(flag==0) {} // wait until it's OK to change T
          T = CLKFREQ/1000*Tvalue; 
        }
        else
          T = CLKFREQ/1000*Tvalue; 
        break;
        
      case 4:
        Tvalue = dataIn[3] + dataIn[4]*256;
        if (stimState==1)
        {
          flag = 0;
          while(flag==0) {} // wait until it's OK to change dT
          dT = CLKFREQ/1000*Tvalue; 
        }
        else
          dT = CLKFREQ/1000*Tvalue; 
        break;
        
      case 5:
        cogID = cog_run(EStimulate, 128);
        stimState = 1;
        break;
      
      case 6:
        if (stimState==1)
        {
          flag = 0;
          while(flag==0) {} // wait until it's OK to shut down core
          cog_end(cogID);
          stimState = 0;
        }          
        break;
        
      default:
        break;
    }      
  }    
  
}

// DAC4922 12-bit dual-channel digital-to-analog converter
void DAC(int DAC_Select, int value, int clockLine, int dataLine, int selectLine)
{

  int mask = 0b100000000000;
  
  set_output(selectLine,0);  // select DAC chip
  
  if (DAC_Select==0)  // config bit 15, DACA or DACB select bit
    set_output(dataLine,0);  
  else if (DAC_Select==1)
    set_output(dataLine,1);
  set_output(clockLine,1);
  set_output(clockLine,0);
  
  set_output(dataLine,0);  // config bit 14, VREF unbuffered
  set_output(clockLine,1);
  set_output(clockLine,0);

  set_output(dataLine,1);  // config bit 13, 1x output gain
  set_output(clockLine,1);
  set_output(clockLine,0);

  set_output(dataLine,1);  // config bit 12, output enabled
  set_output(clockLine,1);
  set_output(clockLine,0);
  
  for (int n=0; n<12; n++)
  {
    //  send 12-bit data, MSB first
    if(value&mask)
      set_output(dataLine,1);
    else
      set_output(dataLine,0);
    //set_output(dataLine,value&mask); 
    set_output(clockLine,1);
    set_output(clockLine,0);    
    value <<= 1;        
  }
  set_output(selectLine,1);  // latch it in    
}  

void EStimulate()
{
  set_directions(StimSW1,StimSW0,0b11);  // output, stimulator
  set_outputs(StimSW1,StimSW0,0b00);  // intialize stimulator
  
  int currentT = CNT + CLKFREQ/1000;
  int tempT = currentT;
  
  while(1)
  {
    waitcnt(currentT);
    set_outputs(StimSW1,StimSW0,0b01);
    tempT += dT;
    waitcnt(tempT);
    set_outputs(StimSW1,StimSW0,0b10);
    tempT += dT;
    waitcnt(tempT);
    set_outputs(StimSW1,StimSW0,0b00);
    
    currentT += T;
    flag = 1;
    tempT = currentT;
  }      
}  
