# Supplementary material for: A Complete and Low-Cost Cardiac Optical Mapping System in Translational Animal Models
Source: Front Physiol. 2021 Aug 20;12:696270. doi: 10.3389/fphys.2021.696270 (PMC8417781; doi:10.3389/fphys.2021.696270)
Supplement: Supplementary file 4 [file Data_Sheet_1.ZIP › Software/OpticalMapProcess3.m]

% Generate voltage or calcium movie

movieSequence = double(zeros(nrows,ncols,n));

for R = 1:nrows
    for C = 1:ncols
        trace = imageStack(R,C,:);
        trace = reshape(trace,1,n);

        % Normalize fluorescence signals
        trace = max(trace) - trace; % voltage dye
        %trace = trace - min(trace); % calcium dye
        trace = trace/max(trace);
        
        trace = smooth(trace,7,'moving'); % optional: signal smoothing
        
        movieSequence(R,C,:) = trace;
    end
    R
end
