# Supplementary material for: A Complete and Low-Cost Cardiac Optical Mapping System in Translational Animal Models
Source: Front Physiol. 2021 Aug 20;12:696270. doi: 10.3389/fphys.2021.696270 (PMC8417781; doi:10.3389/fphys.2021.696270)
Supplement: Supplementary file 4 [file Data_Sheet_1.ZIP › Software/OpticalMapProcess4.m]

% Outline the region of interest around the heart

clear h_im
clear e 
clear BW
clear testimage

testimage = imageStack(:,:,1);
figure
h_im = imshow((imageStack(:,:,1)-min(min(imageStack(:,:,1))))./max(max(imageStack(:,:,1))));
e = imfreehand(gca);
BW = createMask(e,h_im);

testimage = BW.*testimage;
figure; imshow((testimage-min(min(testimage)))./max(max(testimage)));
